# Supplementary material for: Dercum Disease: Exploratory Therapeutic Approaches in the Absence of Standardized Medical Treatment—A Single Center Case Series
Source: Life (Basel). 2026 Apr 1;16(4):582. doi: 10.3390/life16040582 (PMC13117391; doi:10.3390/life16040582)
Supplement: Supplementary file 1 [file life-16-00582-s001.zip › Table S1.xlsx]

## Sheet: Sheet1
Disease	Inheritance	Prevalence	Sex prevalence	Onset	Clinical features	Disribution of lesions	Pain	Visceral localizations	Associated signs and symptoms	Course	Proposed therapies	Surgery	Prognosis
Isolated lipomatoses
Dercum disease	Sporadic	Unknown	F>M (9:1)	35-50y	Form 1 (generalized diffuse): diffuse pain within the adipose tissue without recognizable lipomas. Form 2 (generalized nodular): diffuse pain within the adipose tissue associated with the presence of lipomas. Form 3 (localized nodular): pain localized within and around lipomas. Form 4 (juxta-articular): isolated fat deposits located in proximity to one or more joints	Limbs, trunk, pelvis, buttocks	Yes	No	Weakness and tendency to fatigue (mainly due to obesity), depression, psychiatric symptoms, impaired concentration and memory, and sleep disturbances	Chronic	NSAIDs, corticosteroids, local anesthetics, calcium channel modulators, antimetabolites and TNF inhibitors, intralesional deoxycholic acid	Liposuction and lipectomy may be performed to remove the most disabling lipomas, but they do not prevent the formation of new ones	Persistent, chronic pain
Multiple symmetric lipomatosis (Madelung’s disease) (MSL)	Sporadic, sometimes polygenic (MFN2 e LIPE); AR, AD or Mitochondrial inheritance	1/25.000	M>F (15-30:1)	30-60y (It may have onset in childhood as well)	Non-encapsulated lipomatous deposits in association with chronic alcoholism. The majority of affected individuals are obese	Symmetrical distribution involving the face, neck, occipital region, upper back, supraclavicular fossa, and shoulders, giving a characteristic “horse collar” appearance. The forearms and legs are never affected	No	No	Polyneuropathy, liver disease, and metabolic syndrome, with reduced glucose tolerance and hyperlipidemia	Chronic	Weight loss may help to halt disease progression	n/a	Decreased cervical mobility with possible airway compression
Familiar multiple lipomatosis (FML)	AD inheritance, variable penetrance	1/50.000	No sex predilection	20-30y	Encapsulated lipomas	Trunk and limbs, with involvement of the lumbar region. The neck and shoulders are spared.	No	Gastroduodenal and cerebral lipomatosis	Epilepsy. No metabolic abnormalities (glucose, lipid levels, etc.)	Chronic	Statins	Liposuction, lipectomy or lipolysis (with phosphatidylcholine, collagenase or deoxycholic acid) represent the definitive treatment option	Excellent, except for the aesthetic and functional issues
Familiar angiolipomatosis	AD or AR inheritance, familial occourrence	Unknown	Unknown	Adulthood	Angiolipomas (measuring 1–4 cm) situated deeply between muscles, tendons and joint capsules, without evidence of infiltration. Characterized by increased local tenderness or mild pain upon palpation, they do not undergo spontaneous regression	Trunk and limbs, predominantly the upper limbs	Yes	Not applicable	Compression and functional limitation of the limbs in the presence of large angiolipomas.	Chronic	TCAs (tricyclic antidepressants)	Liposuction and surgical excision may be useful	n/a
Roch-Leri's mesosomatic lipomatosis	Sporadic, AD inheritance	Unknown (no new cases since 1984)	M>F (15-30:1)	30y	Multiple small, well-encapsulated lipomas located in the middle third of the body.	Forearms, chest, upper thighs, and middle third of the body	No	No	Metabolic syndrome	Chronic	n/a	Effective: no recurrences observed	Excellent
Lipoedema	Familial occourrence	0.11	F (only sporadic reports in men)	18y	Symmetrical increase in the size of the lower limbs, with pain both at rest and upon palpation. Adipose tissue appears more fibrotic, with small pea-sized palpable nodules within it, composed of connective tissue proliferation (not lipomas). Notable difficulty in losing weight in the lower limbs.	Lower limbs (buttocks, hips, thighs, legs); feet normal (unlike obesity); arms commonly affected, hands usually spared.	Yes	No	Obesity (BMI >30), lymphedema, and psychosocial distress (often shared with other female family members)	Chronic and progressive	Lymphatic drainage, exercise, and elastic compression	Liposuction may be useful	Progressive accumulation of adipose tissue may result in recurrent infections and subsequent tissue fibrosis
Hibernomas	Reciprocal translocations of 11q	Less than 200 overall cases reported in the literature	No sex predilection	35-40y	Similar to lipomas but warmer to the touch due to their high vascularization (easily differentiated from lipomas by ultrasound, CT, or PET). They may reach considerable dimensions (up to 30 cm) and are generally not multiple. Four forms are described based on the proportion of brown adipose tissue: the typical form (>70% brown adipocytes), lipoma-like form (containing white adipocytes), myxoid fo…	Thighs, shoulders, back, nape, arms, and chest. Atypical locations include bone and breast tissue.	Possible, if neural structures are involved	Muscles (approximately 10% of hibernomas are intramuscolar), rarely breast, bones, retroperitoneum, larynx, pleura, vulva, scrotum	Occasionally associated with MEN1, with clinical manifestations resulting from compression or infiltration of adjacent structures	Chronic	n/a	Effective: no recurrences observed	Excellent
Syndromic lipomatoses
Familial partial lipodystrophy, Dunnigan type(FPLD2)	AD inheritance	<1/1.000.000	No sex predilection	Any age	Not a lipomatous condition, but a lipodystrophy characterized by the coexistence of lipoatrophic and lipo-hypertrophic areas, in addition to muscular hypertrophy.	Loss of subcutaneous adipose tissue in the trunk, buttocks, and limbs, with fat accumulation in the neck, face, axillary, and pelvic regions, accompanied by muscular hypertrophy	No	No	Insulin resistance, diabetes mellitus, dyslipidemia, and hepatic steatosis	Chronic	For the management of dysmetabolic comorbidities. Metreleptin (recombinant leptin)	Not required, as these patients are not obese	Depending on the associated metabolic syndrome (cardiovascular and hepatic complications, pancreatitis)
Familial partial lipodystrophy - LIPE related (FPLD6)	AR inheritance	<1/1.000.000	No sex predilection	Adulthood	Not a lipomatous condition, but a lipodystrophy characterized by the coexistence of lipoatrophic and lipo-hypertrophic areas	Accumulation of adipose tissue in the face, neck, shoulders, axillary regions, trunk, and pubic area; lipoatrophy of the lower limbs (loss of subcutaneous adipose tissue)	No	No	Progressive myopathy with adult-onset, insulin resistance, diabetes, hypertriglyceridemia, hepatic steatosis, and vitiligo	Chronic	For the management of dysmetabolic comorbidities. Metreleptin (recombinant leptin)	Bariatric surgery	Depending on the associated metabolic syndrome (cardiovascular and hepatic complications, pancreatitis)
Familial partial lipodystrophy - CIDEC related (FPLD5)	AR inheritance	<1/1.000.000	No sex predilection	Adolescents	Not a lipomatous condition, but a lipodystrophy characterized by the coexistence of lipoatrophic areas and regions with a normal amount of subcutaneous adipose tissue	Visceral, axillary, and neck fat is preserved, whereas adipose tissue is absent in the lower limbs, femoral region, and buttocks.	No	No	Acanthosis nigricans, type II diabetes, dyslipidemia, and hypertension, which may lead to pancreatitis, hepatomegaly, and hepatic steatosis	Chronic	For the management of dysmetabolic comorbidities. Metreleptin (recombinant leptin)	n/a	Depending on the associated metabolic syndrome (cardiovascular and hepatic complications, pancreatitis)
Wilson disease	AR inheritance	26% of WD patients	No sex predilection	>16y	Multiple lipomas measuring 1–3 cm.	Limbs, abdomen, back.	No	No	Cirrhosis, acute-on-chronic liver failure, Kayser–Fleischer ring, dysarthria, cerebellar ataxia, dystonia, tremor, intellectual disability, epilepsy, dysautonomia, psychiatric symptoms, and cutaneous manifestations (hyperpigmentation of the legs, spider naevi, palmar erythema, xerosis, keratosis pilaris, papulovesicular lesions, acanthosis nigricans, and cerulean lunulae)	Chronic (independent of chelation therapy and disease severity)	Ineffective on lipomas	Useful, but does not prevent the formation of new ones	Depending on the extent of hepatic and neurological involvement. Prognosis is excellent if diagnosed and treated before the onset of cirrhosis, and favorable when liver transplantation is feasible, with survival rates of up to 92% at 20 years post-transplant
Multiple Endocrine Neoplasia Type 1 (MEN 1)	AD inheritance (MEN1 mutation)	1/10.000-30.000	No sex predilection	<40y	Single or multiple lipomas (17-34% of patients), or hibernomas	Chest, limbs, abdomen	No	Renal, gastrointestinal, intrapericardial, hepatic and intramuscular	Parathyroid adenomas, pituitary adenomas, and pancreatic neuroendocrine tumors	Chronic; repeated imaging is required to exclude neoplasms		Useful, but does not prevent the formation of new ones	Depending on the presence of duodenopancreatic NETs
Neurofibromatosis 1	AD inheritance	6% of NF1 patients (1/3000)	No sex predilection	Childhood	Predominantly single lipomas, occasionally multiple, measuring 1–6 cm	Mostly trunk	No	No	Café-au-lait spots, axillary and inguinal freckling, Lisch nodules of the iris, neurofibromas, optic pathway and CNS gliomas, sarcomas, malignant peripheral nerve sheath tumors (MPNSTs), rhabdomyosarcomas, gastrointestinal stromal tumors (GISTs), glomus tumors, skeletal abnormalities, osteoporosis, cognitive deficits, epileptic seizures, peripheral neuropathies, congenital heart defects, and hype…	Chronic; repeated imaging is required to exclude neoplasms	Absent for lipomas	Of limited rationale, given the potential high coexistence of neurofibromas	Depending on the development of CNS tumors and sarcomas
Pai syndrome (Frontonasal Dysplasia)	Unknown	<1/1.000.000	No sex predilection	Prenatal, neonatal	Frontonasal dysplasia, characterized by a median cleft of the upper lip, midline polyps of the facial skin and nasal mucosa, and cartilaginous lipomas located in the frontal region and around the corpus callosum. Patients may also present with hypertelorism and ocular anomalies, while neuropsychological development is generally normal	n/a	Unknown	Corpus callosum	Hypertelorism, occasionally bifid nose, cleft lip, nasal polyps, respiratory and swallowing difficulties; neuropsychological development is usually normal, although epilepsy may sometimes occur	Patients are generally treated surgically and subsequently lead a normal life	n/a	Indicated to restore or improve facial harmony	Usually favorable
Haberland syndrome (Encephalocraniocutaneous Lipomatosis)	n/a	<1/1.000.000	No sex predilection	Prenatal, neonatal	Nevus psiloliparus (composed of well-demarcated adipose tissue lacking hair, located on the scalp), benign ocular tumors, and central nervous system lipomas, which may sometimes cause epileptic seizures, spasticity, and intellectual disability. The condition may be associated with focal hypoplasia or aplasia of the dermis, eyelid skin tags, colobomas, intracranial vascular anomalies, hemispheric …	n/a	Unknown	Central Nervous System	Seizures, spasticity, cognitive disabilities	n/a	n/a	Indicated for aesthetic and functional purposes	Variable
Other differential diagnoses
Polyarteritis nodosa	No inheritance	30/1.000.000	No sex predilection	40-50y	Subcutaneous inflammatory nodules, livedo racemosa, palpable purpura, and ulcerated nodules. The nodules are firm, located along arterial pathways, and less mobile than lipomas due to their adherence to inflamed vessels and connective tissue	n/a	Yes	Kidneys, Peripheral Nervous System, Central Nervous System and gastrointestinal tract	Mild arthralgia, myalgia, and general malaise. Strong association with HBV infection	Chronic-recurrent	Colchicine, dapsone, and immunosuppressive agents	No	Depending on the extent of systemic involvement
Fibromialgia	Familial occourrence	2-3% (increases with age)	F>M (6:1)	20y	Musculoskeletal pain (involving muscles, tendons, and ligaments), tender points, fatigue, cognitive impairment, psychiatric and somatic symptoms	n/a	Yes	No	Extreme fatigue, sleep disturbances, “fibro fog” (attention deficit and general slowing), anxiety and depression, headache (tension-type and migraine), paresthesias (burning, numbness, tingling), urinary urgency, irritable bowel syndrome, gastroesophageal reflux disease (GERD), and dysautonomia (including xerophthalmia and Raynaud’s phenomenon)	Chronic	Reduce polypharmacy and avoid medications that may exacerbate the condition (such as antihistamines, anticholinergics, beta-blockers, opioids, and benzodiazepines). Management includes cognitive behavioral therapy (CBT), sleep hygiene, and pharmacologic treatment with amitriptyline (particularly in cases with predominant fatigue and sleep disturbances, or as first-line therapy when psychiatric or…	No	Partially treatable, but not curable

## Sheet: Foglio1
Prevalenza Ibernomi	Less than 200 overall cases are reported in the literature	https://pubmed.ncbi.nlm.nih.gov/37255956/
Ereditarietà Haberland syndrome	Not applicable	orphanet
Ereditarietà Pai syndrome	Unknown	orphanet
Distribuzione lipomi in NF1	Mostly trunk	Cutaneous manifestations in neurofibromatosis type 1 - PubMed
